# Supplementary material for: Characterization of the Oral Microbiome of Medicated Type-2 Diabetes Patients
Source: Front Microbiol. 2021 Feb 5;12:610370. doi: 10.3389/fmicb.2021.610370 (PMC7892904; doi:10.3389/fmicb.2021.610370)
Supplement: Supplementary file 2 [file Data_Sheet_1.xlsx]

## Sheet: Table S1
Supplementary Table S1. Characterization of the study participants
		Age	Sex	Height	Weight	BMI	Teeth Brushing Habits	Smoking Habits	Mouthwash use	HbA1c (%)	Diabetes duration (years)
Control	C1	42	Male	1.74	87	28.74	1-3 times per week	Non-Smoker	1-3 times per week	-	-
	C2	55	Male	1.79	74	23.10	> 1 per day	Non-Smoker	No use	-	-
	C3	65	Female	1.60	68.5	26.76	> 1 per day	Non-Smoker	1-3 times per week	-	-
	C5	62	Female	1.53	98	41.86	1-3 times per week	Non-Smoker	1-3 times per week	-	-
	C7	55	Male	1.84	105	31.01	> 1 per day	Non-Smoker	No use	-	-
	C8	53	Male	1.78	75	23.67	> 1 per day	Non-Smoker	1-3 times per week	-	-
	C9	56	Male	1.76	75	24.21	> 1 per day	Non-Smoker	1-3 times per week	-	-
	C12	68	Male	1.70	65	22.49	> 1 per day	Heavy Smoker	No use	-	-
	C15	46	Male	1.73	96	32.08	1 per day	Non-Smoker	No use	-	-
	C16	73	Female	1.48	72	32.87	>1 per day	Non-Smoker	1-3 times per week	-	-
	C17	57	Female	1.70	77	26.64	1 per day	Moderate Smoker	No use	-	-
	C19	52	Female	1.70	62	21.45	>1 per day	Moderate Smoker	1-3 times per week	-	-
	C20	54	Male	1.80	65	20.06	>1 per day	Non-Smoker	1-3 times per week	-	-
	C21	67	Female	1.62	70	26.67	>1 per day	Non-Smoker	No use	-	-
	C23	47	Female	1.63	68	25.59	>1 per day	Non-Smoker	No use	-	-
	C24	74	Male	1.71	74	25.31	>1 per day	Heavy Smoker	No use	-	-
	C26	57	Male	1.70	85	29.41	>1 per day	Non-Smoker	1-3 times per week	-	-
	C27	70	Male	1.75	80	26.12	1 per day	Non-Smoker	No use	-	-
	C28	66	Male	1.76	85	27.44	>1 per day	Non-Smoker	1 per day	-	-
	C29	68	Male	1.76	70	22.60	1 per day	Non-Smoker	1-3 times per week	-	-
	C31	64	Male	1.71	85	29.07	>1 per day	Non-Smoker	No use	-	-
	C32	63	Male	1.90	82	22.71	>1 per day	Non-Smoker	No use	-	-
	C50	69	Female	1.62	79	30.10	>1 per day	Non-Smoker	1-3 times per week	-	-
	C51	71	Male	1.69	78	27.31	1-3 times per week	Non-Smoker	No use	-	-
	C98	53	Male	1.74	77	25.43	1 per day	Heavy Smoker	No use	-	-
Diabetes Patients	DM3	66	Male	1.59	76	30.06	1 per day	Non-Smoker	1-3 times per week	8.1	14
	DM4	74	Male	1.67	69.8	25.03	1 per day	Non-Smoker	No use	8.0	15
	DM6	56	Female	1.67	110	39.44	> 1 per day	Non-Smoker	1 per day	8.4	13
	DM7	56	Male	1.90	104	28.81	1 per day	Moderate Smoker	No use	6.7	14
	DM8	52	Female	1.47	68	31.47	1 per day	Non-Smoker	1 per day	7.7	28
	DM11	55	Male	1.72	76	25.69	Never	Moderate Smoker	No use	6.6	31
	DM12	61	Male	1.97	102	26.28	1-3 times per week	Non-Smoker	No use	5.6	16
	DM13	63	Male	1.74	74	24.44	1-3 times per week	Non-Smoker	No use	6.8	7
	DM14	66	Male	1.60	66	25.78	1-3 times per week	Non-Smoker	No use	6.5	12
	DM15	51	Male	1.80	95	29.32	Never	Non-Smoker	1-3 times per week	6.3	10
	DM16	71	Female	1.58	74	29.64	1 per day	Non-Smoker	No use	7.7	35
	DM18	55	Female	1.69	109	38.16	1-3 times per week	Non-Smoker	No use	6.4	8
	DM19	66	Male	1.72	80	27.04	1 per day	Non-Smoker	No use	6.8	7
	DM20	63	Male	1.72	80	27.04	>1 per day	Non-Smoker	No use	6.0	2
	DM21	58	Male	1.75	76	24.82	>1 per day	Non-Smoker	No use	8.0	16
	DM22	71	Male	1.75	85	27.76	>1 per day	Non-Smoker	1 per day	8.0	11
	DM23	62	Male	1.75	65	21.22	1 per day	Non-Smoker	No use	7.2	1
	DM24	65	Male	1.69	52	18.21	Never	Non-Smoker	No use	8.9	12
	DM26	73	Female	1.52	78	33.76	1 per day	Non-Smoker	1-3 times per week	6.7	12
	DM27	75	Female	1.70	113	39.10	1 per day	Non-Smoker	No use	-	-
	DM28	62	Male	1.57	81	32.36	Never	Non-Smoker	No use	5.4	5
	DM29	71	Female	1.67	71	25.46	>1 per day	Non-Smoker	1-3 times per week	9.3	46
	DM31	63	Male	1.65	63.5	23.32	1 per day	Non-Smoker	1 per day	6.4	13
	DM35	60	Female	1.60	67	26.17	1 per day	Non-Smoker	1 per day	-	-
	DM36	53	Male	1.75	88	28.73	>1 per day	Heavy Smoker	No use	-	5

## Sheet: Table S2
Supplementary Table S2. Diabetes patients’ medication
Sample	Medication
DM3	Pantoprazole
	Ramipril
	Acetylsalicylic acid
	Metformin
	Clopidogrel
	Empagliflozin
	Atorvastatin
	Allopurinol
	Vitamin D
	Sertraline
	Insulin
DM4	Insulin
	Perindopril
	Bisoprolol
	Clopidogrel
	Serenoa repens
	Simvastatin
DM6	Furosemide
	Atorvastatin + Perindopril + amlodipine
	Indapamide
	Gliclazide
	Sitagliptin
	Metformin
	Empagliflozin
	Acetylsalicylic Acid
	Folic acid
	Levothyroxine
	Vitamin D
DM7	Warfarin
	Clopidogrel
	Ramipril
	Nebivolol
	Nitroglycerin transdermal
	Metformin
	Pantoprazole
	Atorvastatin
	Furosemide
	Spironolactone
DM8	Atenolol
	Lercanidipine
	Losartan
	Venlafaxine
	Metformin
	Lorazepam
	Amitriptyline
	Pravastatin
	Acetylsalicylic acid
	Prednisolone
	Insulin
DM11	Levothyroxine
	Pantoprazole
	Bisoprolol
	Vildagliptin
	Simvastatin
	Trazodone
	Rivaroxaban
	Oxazepam
DM12	Iron(II) sulfate
	Linagliptin
	Pravastatin + Fenofibrate
	Lorazepam
	Lisinopril + Amlodipine
DM13	Dapagliflozin
	Metformin
	Sitagliptin
	Perindopril +indapamide + amlodipine
	Vitamin B12
	Atorvastatin
	Folic acid
	Acetylsalicylic acid
DM14	Metformin
	Empagliflozin
	Acetylsalicylic acid
	Pentoxifylline
	Rosuvastatin + Ezetimibe
	Vitamin D
DM15	Metformin + Vildagliptin
	Dapagliflozin
	Gemfibrozil
	Allopurinol
	Levothyroxine
	Ramipril
	Vitamin D
DM16	Levothyroxine
	Furosemide
	Metformin
	Atorvastatin
	Acetylsalicylic acid
	Sertraline
	Clonazepam
	Cyclobenzaprine
	Macrogol + sodium bicarbonate + sodium chloride
	Sodium alginate + calcium carbonate + sodium bicarbonate (Gaviscon Duefet)
	Glycopyrronium bromide [Seebri Breezhaler]
	Salmeterol + fluticasona [Seretaide]
	Empagliflozin
	Buspirone
	Insulin
	Vitamin D
DM18	Atorvastatin
	Lisinopril
	Metformin + sitagliptin
	Glicazide
	Atorvastatin
	Perindopril + indapamide + amlodipine
	Metformin + alogliptin
	Empagliflozin
	Acetylsalicylic acid
DM20	Metformin
DM21	Metformin + sitagliptin
	Atorvastatin + ezetimibe
	Vitamin D
	Bisoprolol
	Pentoxifylline
	Gliclazide
	Acetylsalicylic acid
	Clopidogrel
DM22	Metformin + vildagliptin
	Insulin
	Acetylsalicylic acid
	Atorvastatin
	zolpidem
	Finasteride
	Vitamin D
	Amlodipine + olmesartan + Hydrochlorothiazide
	Omeprazol
	Bezafibrate
DM23	Metformin + Sitagliptin
	Glicazide
	Vitamin D
	Biguanide
	Azilsartan
DM24	Insulin
	Acetylsalicylic acid
	Atorvastatin
	Enalapril + Lercanidipine
DM26	Perindopril + indapamide+ amlodipine
	Insulin
	Metformin + vildagliptin
	Trazodone
	Acetylsalicylic acid
DM28	Mebeverine
	Acetylsalicylic acid
	Bisoprolol
	Metformin + sitagliptin
	Atorvastatin
	Vitamin D
	Pentoxifylline
	Dapagliflozin
	Ursodeoxycholic acid
DM29	Pregabalin
	Insulin
	Duloxetine
	Adenosylcobalamin
	Enalapril
DM31	Perindopril + Amlodipine
	Metformin + Vildagliptin
	Sertraline
	Acetylsalicylic acid
	Glizlazide
	Quetiapine
	Fenofibrate + Simvastatin

## Sheet: Table S5
Table S5. Table showing the number of reads obtained for each taxa (in columns) in each individual (rows). Individual codes starting with D are from Diabetes patients, and those starting with C are from the control group. The head row containing the taxa, the key-letters shall be read as k: kingdom_P:phylum_C:class_O:order_F:family_G:genus_S:Species. For the cases that was only possible to assign…
Individual Taxa	k__Bacteria;__;__;__;__;__;__	k__Bacteria;p__;c__;o__;f__;g__;s__	k__Bacteria;p__Actinobacteria;__;__;__;__;__	k__Bacteria;p__Actinobacteria;c__Actinobacteria;o__Actinomycetales;__;__;__	k__Bacteria;p__Actinobacteria;c__Actinobacteria;o__Actinomycetales;f__;g__;s__	k__Bacteria;p__Actinobacteria;c__Actinobacteria;o__Actinomycetales;f__Actinomycetaceae;__;__	k__Bacteria;p__Actinobacteria;c__Actinobacteria;o__Actinomycetales;f__Actinomycetaceae;g__;s__	k__Bacteria;p__Actinobacteria;c__Actinobacteria;o__Actinomycetales;f__Actinomycetaceae;g__Actinomyces;__	k__Bacteria;p__Actinobacteria;c__Actinobacteria;o__Actinomycetales;f__Actinomycetaceae;g__Actinomyces;s__	k__Bacteria;p__Actinobacteria;c__Actinobacteria;o__Actinomycetales;f__Actinomycetaceae;g__Actinomyces;s__hyovaginalis	k__Bacteria;p__Actinobacteria;c__Actinobacteria;o__Actinomycetales;f__Corynebacteriaceae;g__Corynebacterium;__	k__Bacteria;p__Actinobacteria;c__Actinobacteria;o__Actinomycetales;f__Corynebacteriaceae;g__Corynebacterium;s__	k__Bacteria;p__Actinobacteria;c__Actinobacteria;o__Actinomycetales;f__Corynebacteriaceae;g__Corynebacterium;s__durum	k__Bacteria;p__Actinobacteria;c__Actinobacteria;o__Actinomycetales;f__Micrococcaceae;__;__	k__Bacteria;p__Actinobacteria;c__Actinobacteria;o__Actinomycetales;f__Micrococcaceae;g__Rothia;__	k__Bacteria;p__Actinobacteria;c__Actinobacteria;o__Actinomycetales;f__Micrococcaceae;g__Rothia;s__	k__Bacteria;p__Actinobacteria;c__Actinobacteria;o__Actinomycetales;f__Micrococcaceae;g__Rothia;s__aeria	k__Bacteria;p__Actinobacteria;c__Actinobacteria;o__Actinomycetales;f__Micrococcaceae;g__Rothia;s__dentocariosa	k__Bacteria;p__Actinobacteria;c__Actinobacteria;o__Actinomycetales;f__Micrococcaceae;g__Rothia;s__mucilaginosa	k__Bacteria;p__Actinobacteria;c__Actinobacteria;o__Actinomycetales;f__Propionibacteriaceae;g__;s__	k__Bacteria;p__Actinobacteria;c__Actinobacteria;o__Bifidobacteriales;f__Bifidobacteriaceae;__;__	k__Bacteria;p__Actinobacteria;c__Actinobacteria;o__Bifidobacteriales;f__Bifidobacteriaceae;g__Alloscardovia;s__	k__Bacteria;p__Actinobacteria;c__Actinobacteria;o__Bifidobacteriales;f__Bifidobacteriaceae;g__Bifidobacterium;s__	k__Bacteria;p__Actinobacteria;c__Actinobacteria;o__Bifidobacteriales;f__Bifidobacteriaceae;g__Bifidobacterium;s__longum	k__Bacteria;p__Actinobacteria;c__Actinobacteria;o__Bifidobacteriales;f__Bifidobacteriaceae;g__Gardnerella;s__	k__Bacteria;p__Actinobacteria;c__Actinobacteria;o__Bifidobacteriales;f__Bifidobacteriaceae;g__Scardovia;s__	k__Bacteria;p__Actinobacteria;c__Coriobacteriia;o__Coriobacteriales;f__Coriobacteriaceae;__;__	k__Bacteria;p__Actinobacteria;c__Coriobacteriia;o__Coriobacteriales;f__Coriobacteriaceae;g__;s__	k__Bacteria;p__Actinobacteria;c__Coriobacteriia;o__Coriobacteriales;f__Coriobacteriaceae;g__Adlercreutzia;s__	k__Bacteria;p__Actinobacteria;c__Coriobacteriia;o__Coriobacteriales;f__Coriobacteriaceae;g__Atopobium;__	k__Bacteria;p__Actinobacteria;c__Coriobacteriia;o__Coriobacteriales;f__Coriobacteriaceae;g__Atopobium;s__	k__Bacteria;p__Actinobacteria;c__Coriobacteriia;o__Coriobacteriales;f__Coriobacteriaceae;g__Atopobium;s__rimae	k__Bacteria;p__Actinobacteria;c__Coriobacteriia;o__Coriobacteriales;f__Coriobacteriaceae;g__Olsenella;__	k__Bacteria;p__Actinobacteria;c__Coriobacteriia;o__Coriobacteriales;f__Coriobacteriaceae;g__Olsenella;s__profusa	k__Bacteria;p__Actinobacteria;c__Coriobacteriia;o__Coriobacteriales;f__Coriobacteriaceae;g__Olsenella;s__uli	k__Bacteria;p__Actinobacteria;c__Coriobacteriia;o__Coriobacteriales;f__Coriobacteriaceae;g__Slackia;s__	k__Bacteria;p__Bacteroidetes;__;__;__;__;__	k__Bacteria;p__Bacteroidetes;c__Bacteroidia;o__Bacteroidales;__;__;__	k__Bacteria;p__Bacteroidetes;c__Bacteroidia;o__Bacteroidales;f__;g__;s__	k__Bacteria;p__Bacteroidetes;c__Bacteroidia;o__Bacteroidales;f__BS11;g__;s__	k__Bacteria;p__Bacteroidetes;c__Bacteroidia;o__Bacteroidales;f__Bacteroidaceae;g__Bacteroides;s__	k__Bacteria;p__Bacteroidetes;c__Bacteroidia;o__Bacteroidales;f__Porphyromonadaceae;__;__	k__Bacteria;p__Bacteroidetes;c__Bacteroidia;o__Bacteroidales;f__Porphyromonadaceae;g__Paludibacter;s__	k__Bacteria;p__Bacteroidetes;c__Bacteroidia;o__Bacteroidales;f__Porphyromonadaceae;g__Porphyromonas;__	k__Bacteria;p__Bacteroidetes;c__Bacteroidia;o__Bacteroidales;f__Porphyromonadaceae;g__Porphyromonas;s__	k__Bacteria;p__Bacteroidetes;c__Bacteroidia;o__Bacteroidales;f__Porphyromonadaceae;g__Porphyromonas;s__endodontalis	k__Bacteria;p__Bacteroidetes;c__Bacteroidia;o__Bacteroidales;f__Porphyromonadaceae;g__Tannerella;s__	k__Bacteria;p__Bacteroidetes;c__Bacteroidia;o__Bacteroidales;f__Prevotellaceae;__;__	k__Bacteria;p__Bacteroidetes;c__Bacteroidia;o__Bacteroidales;f__Prevotellaceae;g__Prevotella;__
C1	84	0	0	0	0	0	12	0	169	0	0	96	45	0	4	15	17	79	233	0	0	0	0	0	0	67	0	0	0	0	43	0	0	0	0	0	0	12	2	0	0	0	13	0	437	100	0	0	0
C12	170	4	31	106	0	0	0	0	461	0	0	59	86	31	325	65	13	204	3526	0	0	0	8	0	0	0	0	0	0	0	72	0	63	0	0	0	0	64	319	62	0	0	94	0	1068	54	293	2	91
C15	99	4	0	0	0	0	35	0	484	0	0	94	42	2	2	0	69	49	53	0	0	0	0	0	0	4	0	0	0	2	132	15	0	0	0	0	4	46	144	0	19	0	25	0	635	91	128	7	161
C16	149	0	0	13	0	0	0	0	426	0	0	92	32	3	24	4	42	83	384	0	0	0	0	0	0	14	0	0	0	0	85	0	0	0	0	0	0	78	145	0	0	0	43	0	388	189	114	0	6
C17	47	2	0	18	0	0	0	0	708	0	0	0	124	0	2	0	0	106	163	0	0	0	0	0	0	25	27	0	0	6	62	0	0	91	29	81	0	0	0	0	0	0	0	0	0	0	0	0	0
C19	36	2	0	6	0	0	0	0	98	0	0	0	0	0	16	0	0	108	117	0	0	0	0	0	0	0	0	0	0	0	0	0	0	0	0	0	0	48	0	0	0	0	0	0	40	0	0	0	30
C2	37	0	0	0	2	0	0	0	439	0	0	118	78	0	16	0	18	113	140	0	0	0	13	0	0	2	0	0	0	7	117	0	0	0	0	0	0	56	91	0	0	0	17	0	483	41	106	0	31
C20	124	0	0	0	0	0	0	0	157	0	0	10	0	0	8	20	0	126	155	0	0	0	0	0	0	11	0	0	0	0	84	0	0	0	0	0	4	27	0	0	0	0	0	0	171	68	0	0	54
C21	38	0	0	0	0	0	0	0	153	0	0	11	0	0	2	0	0	85	0	0	0	0	0	0	0	0	0	0	0	0	0	0	0	0	0	0	13	137	5	0	0	0	0	0	718	0	42	0	58
C23	125	0	0	21	0	0	0	0	232	0	0	50	66	4	73	4	69	78	1097	0	0	0	0	0	0	0	0	0	0	18	135	0	0	0	0	0	22	5	2	0	0	0	0	0	319	77	57	0	2
C24	155	0	28	125	0	17	0	0	171	0	0	88	89	2	233	34	13	125	1364	0	0	0	2	0	0	0	3	2	0	0	73	0	0	0	0	0	4	61	0	0	16	0	0	0	697	0	133	52	286
C26	106	0	0	3	0	0	0	0	168	0	0	85	0	0	52	61	7	77	2148	0	0	0	0	0	0	0	0	0	0	0	80	0	0	0	0	0	0	4	0	0	0	0	4	0	353	0	51	0	26
C27	8	0	0	3	0	0	0	0	157	0	0	373	70	0	17	0	44	281	191	0	0	0	0	34	0	0	0	0	0	0	124	0	0	0	0	0	0	0	0	0	0	0	0	0	0	0	0	0	0
C28	195	4	0	23	2	0	0	0	382	0	0	75	59	7	46	3	33	124	138	6	0	0	0	0	0	0	5	0	0	0	0	0	0	0	0	0	0	135	6	0	0	0	43	0	465	83	7	0	72
C3	65	0	0	102	0	0	0	0	357	0	0	81	73	0	47	28	10	70	1515	0	0	0	0	0	0	0	0	0	0	0	43	0	0	0	0	0	0	36	36	0	0	0	41	0	1427	60	65	0	2
C31	77	0	0	22	0	0	0	0	266	0	0	0	0	1	41	0	0	83	239	0	0	0	0	0	0	0	0	0	0	9	87	0	0	0	0	4	0	3	0	0	0	0	0	0	0	0	0	0	35
C32	18	0	0	10	0	0	0	0	0	0	0	0	0	0	0	0	0	147	219	0	0	0	0	0	0	0	0	0	0	0	83	0	0	0	0	0	0	0	0	0	0	0	0	0	0	0	0	0	0
C5	126	0	0	12	0	0	0	0	581	16	0	83	0	0	19	0	27	74	135	0	0	0	27	39	0	0	0	18	0	14	105	0	0	0	11	0	5	35	21	0	0	0	0	0	601	114	167	0	13
C50	129	5	0	60	0	0	0	0	332	0	0	102	69	17	20	11	28	275	334	0	0	0	0	0	0	0	0	0	0	0	96	0	0	10	0	0	6	45	29	0	0	0	40	0	377	0	104	0	9
C51	114	2	0	0	0	0	0	18	3	0	0	0	0	0	10	2	40	64	137	0	0	9	0	0	0	0	0	0	0	5	93	0	0	0	0	0	0	63	100	0	0	3	0	2	569	215	56	0	12
C7	22	0	0	5	0	0	0	0	149	0	0	55	39	0	0	0	0	0	162	0	0	0	0	0	0	0	0	0	0	0	0	0	0	0	0	0	8	57	10	0	0	0	0	0	899	77	0	0	67
C8	2	0	0	0	0	0	0	0	0	0	0	0	0	0	0	0	0	0	112	0	0	0	0	0	0	0	0	0	0	0	0	0	0	0	0	0	0	0	0	0	0	0	0	0	66	0	0	0	0
C9	80	0	0	10	0	0	0	0	570	0	0	0	0	0	24	0	85	602	260	0	0	0	0	0	0	17	0	0	0	2	245	0	0	0	0	0	0	50	7	0	0	0	17	0	120	0	27	0	7
C98	205	4	0	13	0	0	0	0	295	0	2	58	68	2	4	0	0	29	172	0	0	0	0	0	0	0	0	0	0	2	46	0	0	0	0	0	16	27	7	0	0	0	24	0	630	110	98	2	8
DM11	16	2	0	10	0	0	0	0	302	0	0	23	0	0	4	17	0	0	105	0	0	0	0	0	0	0	0	28	0	0	53	0	0	0	0	0	0	3	0	0	0	0	0	0	55	0	0	0	0
DM12	35	3	0	3	0	0	2	0	115	0	0	0	42	0	0	0	0	0	190	0	0	0	0	0	0	0	0	0	0	8	49	0	0	0	0	0	0	17	0	0	0	0	0	0	406	0	31	0	2
DM13	83	0	0	19	0	0	13	0	151	0	0	82	40	8	90	0	126	96	872	0	0	0	9	0	0	9	0	0	5	11	67	0	0	0	0	0	0	39	32	0	0	0	26	0	625	80	65	0	46
DM14	20	0	0	55	0	0	0	0	441	0	0	58	0	0	5	30	54	57	291	0	0	0	17	0	0	0	0	0	0	0	100	0	0	0	0	0	0	6	0	0	0	0	87	0	383	0	96	0	0
DM15	72	0	0	28	0	0	0	0	287	0	0	142	69	15	14	2	1	103	331	5	0	0	0	0	0	0	0	0	0	4	143	0	0	0	0	0	0	22	0	0	0	0	0	0	553	0	45	0	24
DM16	69	2	0	4	0	0	0	0	289	0	0	87	0	2	2	0	34	42	107	0	0	0	0	0	0	0	0	11	0	0	62	0	0	0	0	0	0	42	11	0	12	0	13	0	501	68	0	0	0
DM18	40	0	0	1	0	0	0	0	110	0	0	0	41	0	10	0	55	86	238	0	0	0	0	0	0	0	0	0	0	0	0	0	2	0	0	0	7	3	0	0	0	0	29	0	1253	0	0	0	0
DM19	48	0	0	7	0	0	0	0	220	0	0	98	29	0	78	11	0	82	380	0	0	0	0	0	0	0	0	0	0	0	0	0	0	0	0	0	0	2	0	0	0	0	8	0	591	68	67	0	0
DM20	44	0	0	0	0	0	0	0	137	0	0	0	55	0	4	0	49	54	174	0	0	0	0	0	0	0	0	0	0	0	86	0	0	0	0	0	6	23	0	0	0	0	0	0	955	53	16	0	0
DM21	42	2	0	49	0	0	0	0	223	0	0	57	27	16	114	0	33	48	641	0	0	0	0	0	0	0	0	0	0	2	49	0	0	0	0	0	0	40	0	0	0	0	0	0	385	0	0	0	1
DM22	114	0	0	12	0	0	18	0	81	0	0	96	0	2	9	0	0	95	148	0	0	0	0	0	0	20	2	0	0	13	76	71	0	0	0	0	3	0	0	0	0	0	0	0	134	0	22	18	75
DM23	27	0	0	10	0	0	0	0	67	0	0	0	0	15	77	0	0	0	562	0	0	0	0	0	0	0	0	0	0	0	0	0	0	0	0	0	0	0	0	0	0	0	0	0	200	0	0	0	15
DM24	35	0	0	11	0	0	0	0	26	0	0	115	70	0	10	0	124	54	89	0	0	0	0	0	0	0	0	0	0	0	33	0	0	0	0	0	0	2	5	0	0	0	0	0	352	0	27	0	0
DM26	102	1	15	70	1	0	13	0	124	0	0	80	32	0	52	0	0	71	321	0	0	0	0	0	0	0	0	0	0	0	47	0	0	0	0	0	3	22	2	0	0	0	0	0	571	0	0	0	6
DM27	52	0	0	118	0	0	0	0	356	0	0	44	14	24	29	3	56	65	296	0	0	0	0	0	0	0	0	0	0	0	90	0	0	0	0	0	2	35	0	0	0	0	13	0	563	0	54	0	7
DM28	4	0	0	0	0	0	0	0	0	0	0	0	0	0	0	0	0	0	0	0	0	0	0	0	0	0	0	0	0	0	0	0	0	0	0	0	0	2	0	0	0	0	0	0	336	0	0	0	0
DM29	78	1	0	81	0	0	0	0	28	0	0	97	0	15	9	0	30	45	531	0	0	0	30	0	0	113	78	0	0	0	120	0	0	0	0	0	0	16	0	0	0	0	0	0	197	0	0	0	78
DM3	36	0	0	3	0	0	0	0	170	0	0	122	0	0	12	1	0	0	73	0	0	0	0	0	0	0	0	0	0	0	100	0	0	0	0	0	7	7	30	0	0	0	36	0	563	82	53	0	53
DM31	233	0	0	29	0	0	0	0	133	0	0	79	20	0	69	9	14	38	119	0	1	0	4	0	0	0	11	17	0	24	70	0	0	0	0	0	4	31	4	0	0	0	0	0	73	0	43	0	50
DM35	171	4	0	96	0	0	0	0	230	0	0	34	0	21	37	14	0	18	304	0	0	0	0	0	13	11	0	0	0	0	118	0	0	0	0	0	14	85	28	0	11	0	0	0	760	78	82	0	77
DM36	112	1	0	210	0	0	0	0	181	0	0	15	0	36	289	50	0	0	830	0	0	0	0	0	0	0	0	0	0	0	74	0	0	0	0	0	2	4	0	0	0	0	0	0	14	0	0	0	44
DM6	58	0	0	9	0	0	0	0	61	0	0	72	0	0	11	0	0	55	114	0	0	0	76	0	0	0	0	26	0	86	38	0	0	0	0	0	0	10	0	0	0	1	0	0	514	0	81	0	4
Minimum	2	0	0	0	0	0	0	0	0	0	0	0	0	0	0	0	0	0	0	0	0	0	0	0	0	0	0	0	0	0	0	0	0	0	0	0	0	0	0	0	0	0	0	0	0	0	0	0	0
Maximum	233	5	31	210	2	17	35	18	708	16	2	373	124	36	325	65	126	602	3526	6	1	9	76	39	13	113	78	28	5	86	245	71	63	91	29	81	22	137	319	62	19	3	94	2	1427	215	293	52	286
[truncated: 183 more columns]
